# Supplementary material for: Geospatial analysis of cesarean section in Iran (2016–2020): exploring clustered patterns and measuring spatial interactions of available health services
Source: BMC Pregnancy Childbirth. 2022 Jul 21;22:582. doi: 10.1186/s12884-022-04856-z (PMC9302231; doi:10.1186/s12884-022-04856-z)
Supplement: Supplementary file 2 — Additional file 2. [file 12884_2022_4856_MOESM2_ESM.xlsx]

## Sheet: Interaction_Gravity_Model
	dij
	County	BK	BJ	BS	BI	TY	FI	TJ	TH	JO	JV	KL	KF	KS	DA	RO	ZV	SA	SK	FA	QU	KM	KA	MS	MV	NE	CH	GA	SL	GB	KO	Capacity
	BK	0	207.536	234.093	164.548	47.8561	221.111	44.5579	117.436	350.042	308.13	203.46	73.6085	264.284	281.581	85.5372	59.8806	277.692	145.95	82.0946	277.404	175.368	201.9	142.258	148.104	179.062	222.424	151.127	94.8439	194.882	161.249	0
	BJ	207.536	0	77.7593	217.272	239.745	192.423	245.175	134.357	251.35	228.502	41.3229	179.618	204.333	316.684	122.146	167.465	163.477	307.895	203.185	282.574	107.671	297.418	248.273	65.8497	170.575	251.018	74.5578	287.266	237.85	82.0009	0
	BS	234.093	77.7593	0	183.562	275.337	134.222	262.429	127.839	173.614	152.646	42.1347	229.061	134.151	261.208	157.791	180.193	86.069	298.686	200.704	221.647	72.7377	263.872	226.91	91.6939	127.543	201.318	140.053	295.056	195.578	73.2375	282
	BI	164.548	217.272	183.562	0	210.589	80.1971	158.262	92.2353	213.005	168.347	184.052	217.958	125.009	121.544	161.68	115.774	170.063	131.755	83.1081	112.895	114.28	81.1263	52.8177	159.541	57.4861	57.9669	215.909	159.851	30.9787	135.271	200
	TY	47.8561	239.745	275.337	210.589	0	268.963	64.1979	164.102	397.563	355.856	241.66	72.529	312.09	325.045	119.598	107.255	323.844	169.953	127.504	323.437	220.673	240.195	183.16	185.928	226.915	268.142	174.623	107.518	240.415	203.736	309
	FI	221.111	192.423	134.222	80.1971	268.963	0	226.508	112.963	134.728	90.3869	152.176	257.011	45.8792	127.072	186.954	162.934	93.9569	211.864	148.442	90.1509	87.9365	145.556	132.995	153.873	42.3734	69.8183	218.723	236.679	73.8825	119.83	0
	TJ	44.5579	245.175	262.429	158.262	64.1979	226.508	0	137.408	359.947	316.378	236.109	116.052	271.765	266.111	125.298	82.2757	294.987	106.94	78.1043	269.26	197.245	177.497	123.097	182.447	186.593	213.798	193.662	50.471	186.081	189.333	0
	TH	117.436	134.357	127.839	92.2353	164.102	112.963	137.408	0	234.296	193.926	110.199	144.089	151.639	209.384	75.3328	57.8953	160.317	175.69	73.4469	188.946	59.8377	167.304	114.321	70.704	71.6683	141.461	123.675	167.235	119.779	58.0509	0
	JO	350.042	251.35	173.614	213.005	397.563	134.728	359.947	234.296	0	44.6596	213.092	373.661	88.8503	195.64	299.309	290.309	88.4245	342.552	282.249	150.424	184.719	262.088	264.903	245.911	173.357	179.575	306.71	371.342	197.926	212.8	0
	JV	308.13	228.502	152.646	168.347	355.856	90.3869	316.378	193.926	44.6596	0	188.132	335.712	44.644	160.877	262.091	248.706	68.507	298.12	238.468	114.339	148.797	219.508	220.301	213.395	130.034	136.722	276.589	326.816	153.807	179.017	0
	KL	203.46	41.3229	42.1347	184.052	241.66	152.176	236.109	110.199	213.092	188.132	0	190.468	163.021	277.626	122.267	154.547	124.706	285.839	183.041	242.254	70.6503	265.079	220.246	55.7591	133.563	213.12	97.9409	273.461	202.013	52.4087	26
	KF	73.6085	179.618	229.061	217.958	72.529	257.011	116.052	144.089	373.661	335.712	190.468	0	294.867	339.176	74.6559	102.216	291.889	219.531	143.06	327.462	189.199	268.699	207.555	137.487	215.276	274.981	108.393	166.274	248.909	164.283	309
	KS	264.284	204.333	134.151	125.009	312.09	45.8792	271.765	151.639	88.8503	44.644	163.021	294.867	0	140.267	222.283	205.164	66.1414	255.966	193.83	95.0639	112.239	182.59	177.496	179.041	85.6201	100.76	243.725	282.537	113.528	144.062	0
	DA	281.581	316.684	261.208	121.544	325.045	127.072	266.111	209.384	195.64	160.877	277.626	339.176	140.267	0	282.216	236.976	206.338	196.44	199.715	46.6543	209.263	98.7357	143.024	269.212	147.699	68.1919	330.838	250.698	90.9547	238.513	212
	RO	85.5372	122.146	157.791	161.68	119.598	186.954	125.298	75.3328	299.309	262.091	122.267	74.6559	222.283	282.216	0	59.5346	217.256	205.226	105.628	264.062	114.663	227.014	167.217	66.7468	146.65	215.062	70.6373	171.214	191.435	89.9896	8
	ZV	59.8806	167.465	180.193	115.774	107.255	162.934	82.2757	57.8953	290.309	248.706	154.547	102.216	205.164	236.976	59.5346	0	218.187	146.439	46.6294	226.327	116.933	171.311	110.344	102.552	120.599	173.063	129.057	119.964	146.742	107.06	0
	SA	277.692	163.477	86.069	170.063	323.844	93.9569	294.987	160.317	88.4245	68.507	124.706	291.889	66.1414	206.338	217.256	218.187	0	300.67	220.83	161.167	103.83	239.509	222.075	159.575	116.337	161.381	218.789	315.619	167.808	128.106	0
	SK	145.95	307.895	298.686	131.755	169.953	211.864	106.94	175.69	342.552	298.12	285.839	219.531	255.966	196.44	205.226	146.439	300.67	0	104.834	216.393	226	97.7142	78.963	242.156	184.781	167.372	275.425	66.1076	145.058	233.506	248
	FA	82.0946	203.185	200.704	83.1081	127.504	148.442	78.1043	73.4469	282.249	238.468	183.041	143.06	193.83	199.715	105.628	46.6294	220.83	104.834	0	195.932	129.897	126.152	64.8579	137.382	109.085	140.673	173.654	95.8945	112.997	131.334	258
	QU	277.404	282.574	221.647	112.895	323.437	90.1509	269.26	188.946	150.424	114.339	242.254	327.462	95.0639	46.6543	264.062	226.327	161.167	216.393	195.932	0	177.161	122.705	149.919	241.201	120.229	55.5093	305.074	262.497	83.305	208.301	198
	KM	175.368	107.671	72.7377	114.28	220.673	87.9365	197.245	59.8377	184.719	148.797	70.6503	189.199	112.239	209.263	114.663	116.933	103.83	226	129.897	177.161	0	195.4	154.644	67.1956	63.1105	143.356	132.25	225.426	131.366	32.332	0
	KA	201.9	297.418	263.872	81.1263	240.195	145.556	177.497	167.304	262.088	219.508	265.079	268.699	182.59	98.7357	227.014	171.311	239.509	97.7142	126.152	122.705	195.4	0	61.2952	237.335	136.457	82.7957	288.887	154.577	71.876	215.569	0
	MS	142.258	248.273	226.91	52.8177	183.16	132.995	123.097	114.321	264.903	220.301	220.246	207.555	177.496	143.024	167.217	110.344	222.075	78.963	64.8579	149.919	154.644	61.2952	0	184.95	106.908	95.9359	231.575	112.831	70.1106	168.389	8502
	MV	148.104	65.8497	91.6939	159.541	185.928	153.873	182.447	70.704	245.911	213.395	55.7591	137.487	179.041	269.212	66.7468	102.552	159.575	242.156	137.382	241.201	67.1956	237.335	184.95	0	121.905	201.356	65.087	222.508	183.861	34.9937	0
	NE	179.062	170.575	127.543	57.4861	226.915	42.3734	186.593	71.6683	173.357	130.034	133.563	215.276	85.6201	147.699	146.65	120.599	116.337	184.781	109.085	120.229	63.1105	136.457	106.908	121.905	0	80.6483	185.022	201.094	68.8401	90.8727	0
	CH	222.424	251.018	201.318	57.9669	268.142	69.8183	213.798	141.461	179.575	136.722	213.12	274.981	100.76	68.1919	215.062	173.063	161.381	167.372	140.673	55.5093	143.356	82.7957	95.9359	201.356	80.6483	0	262.656	208.757	27.8023	171.421	218
	GA	151.127	74.5578	140.053	215.909	174.623	218.723	193.662	123.675	306.71	276.589	97.9409	108.393	243.725	330.838	70.6373	129.057	218.789	275.425	173.654	305.074	132.25	288.887	231.575	65.087	185.022	262.656	0	241.09	242.853	99.9575	0
	SL	94.8439	287.266	295.056	159.851	107.518	236.679	50.471	167.235	371.342	326.816	273.461	166.274	282.537	250.698	171.214	119.964	315.619	66.1076	95.8945	262.497	225.426	154.577	112.831	222.508	201.094	208.757	241.09	0	182.488	223.588	0
	GB	194.882	237.85	195.578	30.9787	240.415	73.8825	186.081	119.779	197.926	153.807	202.013	248.909	113.528	90.9547	191.435	146.742	167.808	145.058	112.997	83.305	131.366	71.876	70.1106	183.861	68.8401	27.8023	242.853	182.488	0	156.467	0
	KO	161.249	82.0009	73.2375	135.271	203.736	119.83	189.333	58.0509	212.8	179.017	52.4087	164.283	144.062	238.513	89.9896	107.06	128.106	233.506	131.334	208.301	32.332	215.569	168.389	34.9937	90.8727	171.421	99.9575	223.588	156.467	0	379
	Pi*Pj
	County	BK	BJ	BS	BI	TY	FI	TJ	TH	JO	JV	KL	KF	KS	DA	RO	ZV	SA	SK	FA	QU	KM	KA	MS	MV	NE	CH	GA	SL	GB	KO
	BK		0	0	0	0	0	0	0	0	0	0	0	0	0	0	0	0	0	0	0	0	0	0	0	0	0	0	0	0	0
	BJ	0		0	0	0	0	0	0	0	0	0	0	0	0	0	0	0	0	0	0	0	0	0	0	0	0	0	0	0	0
	BS	0	0		56400	87138	0	0	0	0	0	7332	87138	0	59784	2256	0	0	69936	72756	55836	0	0	2397564	0	0	61476	0	0	0	106878
	BI	0	0	56400		61800	0	0	0	0	0	5200	61800	0	42400	1600	0	0	49600	51600	39600	0	0	1700400	0	0	43600	0	0	0	75800
	TY	0	0	87138	61800		0	0	0	0	0	8034	95481	0	65508	2472	0	0	76632	79722	61182	0	0	2627118	0	0	67362	0	0	0	117111
	FI	0	0	0	0	0		0	0	0	0	0	0	0	0	0	0	0	0	0	0	0	0	0	0	0	0	0	0	0	0
	TJ	0	0	0	0	0	0		0	0	0	0	0	0	0	0	0	0	0	0	0	0	0	0	0	0	0	0	0	0	0
	TH	0	0	0	0	0	0	0		0	0	0	0	0	0	0	0	0	0	0	0	0	0	0	0	0	0	0	0	0	0
	JO	0	0	0	0	0	0	0	0		0	0	0	0	0	0	0	0	0	0	0	0	0	0	0	0	0	0	0	0	0
	JV	0	0	0	0	0	0	0	0	0		0	0	0	0	0	0	0	0	0	0	0	0	0	0	0	0	0	0	0	0
	KL	0	0	7332	5200	8034	0	0	0	0	0		8034	0	5512	208	0	0	6448	6708	5148	0	0	221052	0	0	5668	0	0	0	9854
	KF	0	0	87138	61800	95481	0	0	0	0	0	8034		0	65508	2472	0	0	76632	79722	61182	0	0	2627118	0	0	67362	0	0	0	117111
	KS	0	0	0	0	0	0	0	0	0	0	0	0		0	0	0	0	0	0	0	0	0	0	0	0	0	0	0	0	0
	DA	0	0	59784	42400	65508	0	0	0	0	0	5512	65508	0		1696	0	0	52576	54696	41976	0	0	1802424	0	0	46216	0	0	0	80348
	RO	0	0	2256	1600	2472	0	0	0	0	0	208	2472	0	1696		0	0	1984	2064	1584	0	0	68016	0	0	1744	0	0	0	3032
	ZV	0	0	0	0	0	0	0	0	0	0	0	0	0	0	0		0	0	0	0	0	0	0	0	0	0	0	0	0	0
	SA	0	0	0	0	0	0	0	0	0	0	0	0	0	0	0	0		0	0	0	0	0	0	0	0	0	0	0	0	0
	SK	0	0	69936	49600	76632	0	0	0	0	0	6448	76632	0	52576	1984	0	0		63984	49104	0	0	2108496	0	0	54064	0	0	0	93992
	FA	0	0	72756	51600	79722	0	0	0	0	0	6708	79722	0	54696	2064	0	0	63984		51084	0	0	2193516	0	0	56244	0	0	0	97782
	QU	0	0	55836	39600	61182	0	0	0	0	0	5148	61182	0	41976	1584	0	0	49104	51084		0	0	1683396	0	0	43164	0	0	0	75042
	KM	0	0	0	0	0	0	0	0	0	0	0	0	0	0	0	0	0	0	0	0		0	0	0	0	0	0	0	0	0
	KA	0	0	0	0	0	0	0	0	0	0	0	0	0	0	0	0	0	0	0	0	0		0	0	0	0	0	0	0	0
	MS	0	0	2397564	1700400	2627118	0	0	0	0	0	221052	2627118	0	1802424	68016	0	0	2108496	2193516	1683396	0	0		0	0	1853436	0	0	0	3222258
	MV	0	0	0	0	0	0	0	0	0	0	0	0	0	0	0	0	0	0	0	0	0	0	0		0	0	0	0	0	0
	NE	0	0	0	0	0	0	0	0	0	0	0	0	0	0	0	0	0	0	0	0	0	0	0	0		0	0	0	0	0
	CH	0	0	61476	43600	67362	0	0	0	0	0	5668	67362	0	46216	1744	0	0	54064	56244	43164	0	0	1853436	0	0		0	0	0	82622
	GA	0	0	0	0	0	0	0	0	0	0	0	0	0	0	0	0	0	0	0	0	0	0	0	0	0	0		0	0	0
	SL	0	0	0	0	0	0	0	0	0	0	0	0	0	0	0	0	0	0	0	0	0	0	0	0	0	0	0		0	0
	GB	0	0	0	0	0	0	0	0	0	0	0	0	0	0	0	0	0	0	0	0	0	0	0	0	0	0	0	0		0
	KO	0	0	106878	75800	117111	0	0	0	0	0	9854	117111	0	80348	3032	0	0	93992	97782	75042	0	0	3222258	0	0	82622	0	0	0
	Dij^2
	County	BK	BJ	BS	BI	TY	FI	TJ	TH	JO	JV	KL	KF	KS	DA	RO	ZV	SA	SK	FA	QU	KM	KA	MS	MV	NE	CH	GA	SL	GB	KO
	BK	0	43071.2	54799.5	27076	2290.21	48889.9	1985.41	13791.3	122529	94944	41396.1	5418.22	69846	79287.6	7316.62	3585.68	77113	21301.5	6739.53	76952.9	30753.9	40763.7	20237.4	21934.8	32063.2	49472.6	22839.4	8995.37	37978.8	26001.3
	BJ	43071.2	0	6046.51	47207	57477.8	37026.7	60110.7	18051.7	63176.7	52213	1707.58	32262.7	41751.8	100289	14919.7	28044.5	26724.7	94799.4	41284.2	79847.9	11593	88457.2	61639.4	4336.18	29095.8	63010.1	5558.86	82521.5	56572.8	6724.15
	BS	54799.5	6046.51	0	33695	75810.7	18015.4	68869.2	16342.8	30141.7	23300.8	1775.33	52468.8	17996.5	68229.7	24897.9	32469.7	7407.87	89213.6	40282	49127.6	5290.77	69628.5	51488	8407.76	16267.3	40528.8	19614.9	87058	38250.9	5363.73
	BI	27076	47207	33695	0	44347.8	6431.58	25046.8	8507.35	45371.3	28340.6	33875.2	47505.9	15627.3	14773	26140.5	13403.5	28921.6	17359.3	6906.95	12745.3	13060	6581.47	2789.7	25453.4	3304.65	3360.17	46616.7	25552.5	959.682	18298.3
	TY	2290.21	57477.8	75810.7	44347.8	0	72341	4121.37	26929.3	158056	126633	58399.5	5260.45	97400	105654	14303.6	11503.7	104875	28884.1	16257.4	104611	48696.5	57693.5	33547.6	34569.3	51490.6	71900	30493	11560.1	57799.6	41508.2
	FI	48889.9	37026.7	18015.4	6431.58	72341	0	51306	12760.7	18151.7	8169.79	23157.6	66054.5	2104.9	16147.2	34951.6	26547.6	8827.91	44886.2	22034.9	8127.18	7732.82	21186.6	17687.7	23676.8	1795.51	4874.59	47839.8	56016.9	5458.63	14359.3
	TJ	1985.41	60110.7	68869.2	25046.8	4121.37	51306	0	18880.9	129562	100095	55747.2	13468.1	73856.3	70815.1	15699.6	6769.3	87017.5	11436.1	6100.28	72501.1	38905.7	31505.1	15153	33286.8	34816.9	45709.7	37505	2547.32	34626	35847.2
	TH	13791.3	18051.7	16342.8	8507.35	26929.3	12760.7	18880.9	0	54894.4	37607.1	12143.9	20761.5	22994.3	43841.7	5675.04	3351.86	25701.7	30867	5394.45	35700.6	3580.55	27990.5	13069.3	4999.06	5136.35	20011.3	15295.4	27967.7	14347.1	3369.91
	JO	122529	63176.7	30141.7	45371.3	158056	18151.7	129562	54894.4	0	1994.48	45408.2	139623	7894.38	38274.9	89585.6	84279.4	7818.9	117342	79664.3	22627.4	34121.1	68690	70173.4	60472.5	30052.6	32247.1	94071.3	137895	39174.7	45283.8
	JV	94944	52213	23300.8	28340.6	126633	8169.79	100095	37607.1	1994.48	0	35393.5	112702	1993.09	25881.5	68691.7	61854.5	4693.21	88875.7	56866.9	13073.4	22140.5	48183.7	48532.7	45537.6	16908.8	18692.9	76501.7	106809	23656.7	32047.2
	KL	41396.1	1707.58	1775.33	33875.2	58399.5	23157.6	55747.2	12143.9	45408.2	35393.5	0	36278.1	26575.9	77076.4	14949.3	23884.8	15551.5	81703.9	33504	58687.1	4991.46	70267	48508.3	3109.08	17839.1	45420.3	9592.41	74781.2	40809.3	2746.67
	KF	5418.22	32262.7	52468.8	47505.9	5260.45	66054.5	13468.1	20761.5	139623	112702	36278.1	0	86946.3	115040	5573.5	10448.1	85199.1	48193.9	20466.1	107231	35796.2	72199	43079.1	18902.7	46343.8	75614.4	11749	27647	61955.7	26988.9
	KS	69846	41751.8	17996.5	15627.3	97400	2104.9	73856.3	22994.3	7894.38	1993.09	26575.9	86946.3	0	19674.7	49409.5	42092.2	4374.68	65518.6	37570	9037.14	12597.6	33339.1	31504.9	32055.7	7330.81	10152.5	59402	79827.1	12888.7	20753.8
	DA	79287.6	100289	68229.7	14773	105654	16147.2	70815.1	43841.7	38274.9	25881.5	77076.4	115040	19674.7	0	79646	56157.6	42575.5	38588.8	39886.2	2176.62	43791	9748.74	20455.8	72475	21814.9	4650.13	109454	62849.4	8272.76	56888.5
	RO	7316.62	14919.7	24897.9	26140.5	14303.6	34951.6	15699.6	5675.04	89585.6	68691.7	14949.3	5573.5	49409.5	79646	0	3544.37	47200	42117.6	11157.4	69728.9	13147.5	51535.6	27961.6	4455.14	21506.2	46251.5	4989.63	29314.1	36647.3	8098.14
	ZV	3585.68	28044.5	32469.7	13403.5	11503.7	26547.6	6769.3	3351.86	84279.4	61854.5	23884.8	10448.1	42092.2	56157.6	3544.37	0	47605.6	21444.3	2174.3	51223.9	13673.4	29347.6	12175.8	10516.8	14544.2	29950.8	16655.8	14391.3	21533.1	11461.8
	SA	77113	26724.7	7407.87	28921.6	104875	8827.91	87017.5	25701.7	7818.9	4693.21	15551.5	85199.1	4374.68	42575.5	47200	47605.6	0	90402.6	48766	25974.7	10780.7	57364.3	49317.2	25464	13534.3	26043.9	47868.6	99615.2	28159.5	16411
	SK	21301.5	94799.4	89213.6	17359.3	28884.1	44886.2	11436.1	30867	117342	88875.7	81703.9	48193.9	65518.6	38588.8	42117.6	21444.3	90402.6	0	10990.3	46825.8	51075.8	9548.07	6235.15	58639.4	34143.9	28013.4	75859.2	4370.22	21041.7	54525.1
	FA	6739.53	41284.2	40282	6906.95	16257.4	22034.9	6100.28	5394.45	79664.3	56866.9	33504	20466.1	37570	39886.2	11157.4	2174.3	48766	10990.3	0	38389.5	16873.2	15914.4	4206.55	18873.8	11899.5	19788.9	30155.8	9195.76	12768.4	17248.6
	QU	76952.9	79847.9	49127.6	12745.3	104611	8127.18	72501.1	35700.6	22627.4	13073.4	58687.1	107231	9037.14	2176.62	69728.9	51223.9	25974.7	46825.8	38389.5	0	31385.9	15056.5	22475.8	58178.1	14455.1	3081.28	93069.9	68904.7	6939.73	43389.1
	KM	30753.9	11593	5290.77	13060	48696.5	7732.82	38905.7	3580.55	34121.1	22140.5	4991.46	35796.2	12597.6	43791	13147.5	13673.4	10780.7	51075.8	16873.2	31385.9	0	38181	23914.6	4515.24	3982.94	20551	17490.1	50817.1	17256.9	1045.36
	KA	40763.7	88457.2	69628.5	6581.47	57693.5	21186.6	31505.1	27990.5	68690	48183.7	70267	72199	33339.1	9748.74	51535.6	29347.6	57364.3	9548.07	15914.4	15056.5	38181	0	3757.1	56327.9	18620.5	6855.13	83455.7	23894	5166.16	46470
	MS	20237.4	61639.4	51488	2789.7	33547.6	17687.7	15153	13069.3	70173.4	48532.7	48508.3	43079.1	31504.9	20455.8	27961.6	12175.8	49317.2	6235.15	4206.55	22475.8	23914.6	3757.1	0	34206.5	11429.3	9203.69	53626.9	12730.7	4915.5	28354.8
	MV	21934.8	4336.18	8407.76	25453.4	34569.3	23676.8	33286.8	4999.06	60472.5	45537.6	3109.08	18902.7	32055.7	72475	4455.14	10516.8	25464	58639.4	18873.8	58178.1	4515.24	56327.9	34206.5	0	14860.8	40544.2	4236.31	49509.8	33805	1224.56
	NE	32063.2	29095.8	16267.3	3304.65	51490.6	1795.51	34816.9	5136.35	30052.6	16908.8	17839.1	46343.8	7330.81	21814.9	21506.2	14544.2	13534.3	34143.9	11899.5	14455.1	3982.94	18620.5	11429.3	14860.8	0	6504.15	34233	40438.7	4738.97	8257.85
	CH	49472.6	63010.1	40528.8	3360.17	71900	4874.59	45709.7	20011.3	32247.1	18692.9	45420.3	75614.4	10152.5	4650.13	46251.5	29950.8	26043.9	28013.4	19788.9	3081.28	20551	6855.13	9203.69	40544.2	6504.15	0	68988.3	43579.4	772.969	29385.2
	GA	22839.4	5558.86	19614.9	46616.7	30493	47839.8	37505	15295.4	94071.3	76501.7	9592.41	11749	59402	109454	4989.63	16655.8	47868.6	75859.2	30155.8	93069.9	17490.1	83455.7	53626.9	4236.31	34233	68988.3	0	58124.6	58977.5	9991.51
	SL	8995.37	82521.5	87058	25552.5	11560.1	56016.9	2547.32	27967.7	137895	106809	74781.2	27647	79827.1	62849.4	29314.1	14391.3	99615.2	4370.22	9195.76	68904.7	50817.1	23894	12730.7	49509.8	40438.7	43579.4	58124.6	0	33301.9	49991.7
	GB	37978.8	56572.8	38250.9	959.682	57799.6	5458.63	34626	14347.1	39174.7	23656.7	40809.3	61955.7	12888.7	8272.76	36647.3	21533.1	28159.5	21041.7	12768.4	6939.73	17256.9	5166.16	4915.5	33805	4738.97	772.969	58977.5	33301.9	0	24481.9
	KO	26001.3	6724.15	5363.73	18298.3	41508.2	14359.3	35847.2	3369.91	45283.8	32047.2	2746.67	26988.9	20753.8	56888.5	8098.14	11461.8	16411	54525.1	17248.6	43389.1	1045.36	46470	28354.8	1224.56	8257.85	29385.2	9991.51	49991.7	24481.9	0
	I=PiPj/dij^2
	County																															Sum	Normalized Interaction
	MS	0	0	46.5655	609.527	78.3101	0	0	0	0	0	4.55699	60.9835	0	88.1132	2.43248	0	0	338.163	521.453	74.8981	0	0		0	0	201.38	0	0	0	113.641	2140.02	0.458888
	BI	0	0	1.67384		1.39353	0	0	0	0	0	0.153505	1.30089	0	2.8701	0.0612078	0	0	2.85726	7.47073	3.10703	0	0	609.527	0	0	12.9755	0	0	0	4.14246	647.533	0.138851
	FA	0	0	1.80617	7.47073	4.90374	0	0	0	0	0	0.200215	3.89531	0	1.3713	0.18499	0	0	5.82188		1.33068	0	0	521.453	0	0	2.8422	0	0	0	5.66897	556.949	0.119427
	SK	0	0	0.783916	2.85726	2.65309	0	0	0	0	0	0.0789191	1.59008	0	1.36247	0.0471062	0	0		5.82188	1.04865	0	0	338.163	0	0	1.92994	0	0	0	1.72383	358.06	0.0767792
	CH	0	0	1.51685	12.9755	0.936884	0	0	0	0	0	0.12479	0.890862	0	9.93864	0.0377069	0	0	1.92994	2.8422	14.0085	0	0	201.38	0	0		0	0	0	2.81169	249.393	0.0534777
	KO	0	0	19.9261	4.14246	2.82139	0	0	0	0	0	3.58761	4.33923	0	1.41238	0.374407	0	0	1.72383	5.66897	1.72951	0	0	113.641	0	0	2.81169	0	0	0		162.178	0.0347761
	DA	0	0	0.876216	2.8701	0.620023	0	0	0	0	0	0.0715134	0.569435	0		0.0212942	0	0	1.36247	1.3713	19.2849	0	0	88.1132	0	0	9.93864	0	0	0	1.41238	126.512	0.027128
	QU	0	0	1.13655	3.10703	0.584851	0	0	0	0	0	0.0877195	0.570562	0	19.2849	0.0227166	0	0	1.04865	1.33068		0	0	74.8981	0	0	14.0085	0	0	0	1.72951	117.81	0.0252621
	TY	0	0	1.14942	1.39353		0	0	0	0	0	0.13757	18.1507	0	0.620023	0.172823	0	0	2.65309	4.90374	0.584851	0	0	78.3101	0	0	0.936884	0	0	0	2.82139	111.834	0.0239807
	KF	0	0	1.66076	1.30089	18.1507	0	0	0	0	0	0.221456		0	0.569435	0.443527	0	0	1.59008	3.89531	0.570562	0	0	60.9835	0	0	0.890862	0	0	0	4.33923	94.6164	0.0202887
	BS	0	0		1.67384	1.14942	0	0	0	0	0	4.12994	1.66076	0	0.876216	0.0906102	0	0	0.783916	1.80617	1.13655	0	0	46.5655	0	0	1.51685	0	0	0	19.9261	81.3158	0.0174367
	KL	0	0	4.12994	0.153505	0.13757	0	0	0	0	0		0.221456	0	0.0715134	0.0139137	0	0	0.0789191	0.200215	0.0877195	0	0	4.55699	0	0	0.12479	0	0	0	3.58761	13.3641	0.00286569
	RO	0	0	0.0906102	0.0612078	0.172823	0	0	0	0	0	0.0139137	0.443527	0	0.0212942		0	0	0.0471062	0.18499	0.0227166	0	0	2.43248	0	0	0.0377069	0	0	0	0.374407	3.90279	0.000836879
	BK		0	0	0	0	0	0	0	0	0	0	0	0	0	0	0	0	0	0	0	0	0	0	0	0	0	0	0	0	0	0	0
	BJ	0		0	0	0	0	0	0	0	0	0	0	0	0	0	0	0	0	0	0	0	0	0	0	0	0	0	0	0	0	0	0
	FI	0	0	0	0	0		0	0	0	0	0	0	0	0	0	0	0	0	0	0	0	0	0	0	0	0	0	0	0	0	0	0
	TJ	0	0	0	0	0	0		0	0	0	0	0	0	0	0	0	0	0	0	0	0	0	0	0	0	0	0	0	0	0	0	0
	TH	0	0	0	0	0	0	0		0	0	0	0	0	0	0	0	0	0	0	0	0	0	0	0	0	0	0	0	0	0	0	0
	JO	0	0	0	0	0	0	0	0		0	0	0	0	0	0	0	0	0	0	0	0	0	0	0	0	0	0	0	0	0	0	0
	JV	0	0	0	0	0	0	0	0	0		0	0	0	0	0	0	0	0	0	0	0	0	0	0	0	0	0	0	0	0	0	0
	KS	0	0	0	0	0	0	0	0	0	0	0	0		0	0	0	0	0	0	0	0	0	0	0	0	0	0	0	0	0	0	0
	ZV	0	0	0	0	0	0	0	0	0	0	0	0	0	0	0		0	0	0	0	0	0	0	0	0	0	0	0	0	0	0	0
	SA	0	0	0	0	0	0	0	0	0	0	0	0	0	0	0	0		0	0	0	0	0	0	0	0	0	0	0	0	0	0	0
	KM	0	0	0	0	0	0	0	0	0	0	0	0	0	0	0	0	0	0	0	0		0	0	0	0	0	0	0	0	0	0	0
	KA	0	0	0	0	0	0	0	0	0	0	0	0	0	0	0	0	0	0	0	0	0		0	0	0	0	0	0	0	0	0	0
	MV	0	0	0	0	0	0	0	0	0	0	0	0	0	0	0	0	0	0	0	0	0	0	0		0	0	0	0	0	0	0	0
	NE	0	0	0	0	0	0	0	0	0	0	0	0	0	0	0	0	0	0	0	0	0	0	0	0		0	0	0	0	0	0	0
	GA	0	0	0	0	0	0	0	0	0	0	0	0	0	0	0	0	0	0	0	0	0	0	0	0	0	0		0	0	0	0	0
	SL	0	0	0	0	0	0	0	0	0	0	0	0	0	0	0	0	0	0	0	0	0	0	0	0	0	0	0		0	0	0	0
	GB	0	0	0	0	0	0	0	0	0	0	0	0	0	0	0	0	0	0	0	0	0	0	0	0	0	0	0	0		0	0	0
