# Supplementary material for: Geospatial analysis of cesarean section in Iran (2016–2020): exploring clustered patterns and measuring spatial interactions of available health services
Source: BMC Pregnancy Childbirth. 2022 Jul 21;22:582. doi: 10.1186/s12884-022-04856-z (PMC9302231; doi:10.1186/s12884-022-04856-z)
Supplement: Supplementary file 3 — Additonal file 3. [file 12884_2022_4856_MOESM3_ESM.xls]

## Sheet: Data
Cod	Name	Abbrev	Area	County_Pop	PopDen_KM2	Pop_female	WOC_pop	CS2016	CS2017	CS2018	CS2019	CS2020	CS_Total	CS_EBS_100	Active_bed	BedP1000	Staff	StaffP1000	X	Y
1	Bakharz	BK	1782.01	54615	30.6481	27035	14292	97	114	110	87	117	525	3674.46	38	2.65883	100	6.99692	60.2967	35.0378
2	Bajestan	BJ	4766.51	31207	6.54714	15524	8143	13	6	9	7	11	46	582.062	0	0	0	0	58.0911	34.6024
3	Bardaskan	BS	7601.83	75631	9.94905	37299	19884	567	616	493	445	398	2519	12651.1	107	5.38121	282	14.1823	57.3432	35.1842
4	Binalood	BI	992.739	69640	70.1494	33660	18710	147	249	174	163	59	792	4232.65	151	8.07055	200	10.6895	59.3154	36.2852
5	Taybad	TY	2897.98	117564	40.5675	57557	31439	744	880	912	893	836	4265	13553.8	125	3.97595	309	9.82856	60.6995	34.7625
21	Firouzeh	FI	1469.09	37539	25.5526	18475	9524	3	2	1	1	3	10	121.613	0	0	0	0	58.4232	36.3157
6	Torbat-e-Jam	TJ	5055.02	267671	52.9516	132194	72646	104	241	264	213	165	987	1360.14	0	0	0	0	60.6218	35.3371
7	Torbat-e-Heydariyeh	TH	3722.82	224626	60.3375	109658	60088	43	77	72	61	40	293	490.005	0	0	0	0	59.1191	35.4698
8	Joghatay	JO	1680.45	49175	29.2631	24094	12947	1	5	3	1	0	10	89.5601	0	0	0	0	56.9891	36.6825
9	Joveyn	JV	1706.45	54448	31.9072	26856	14024	0	6	2	2	1	11	89.8121	0	0	0	0	57.4784	36.6008
11	Khalilabad	KL	1611.53	51701	32.0818	25450	13539	272	314	248	250	229	1313	9681.2	44	3.24987	26	1.92038	58.128	35.1179
12	Khaf	KF	9650.5	138972	14.4005	68644	36804	739	917	869	870	907	4302	11680.6	119	3.23334	309	8.39583	60.0329	34.4117
13	Khoshab	KS	1891.11	37181	19.6609	18430	9132	10	16	6	8	8	48	541.105	0	0	0	0	58.0068	36.4903
14	Dargaz	DA	3910.82	72355	18.5012	35850	19125	434	445	368	343	390	1980	10339.7	103	5.38562	212	11.085	59.0216	37.3549
15	Roshtkhar	RO	4302.58	60689	14.1052	29872	15879	6	12	24	19	28	89	569.32	18	1.13357	86	5.41596	59.3962	34.8299
16	Zaveh	ZV	2514.17	67695	26.9254	33512	17579	13	33	30	21	7	104	599.524	0	0	0	0	59.7195	35.2953
17	Sabzevar	SA	12427.1	306310	24.6485	153123	85888	4	22	19	5	4	54	64.7417	0	0	0	0	57.4621	35.9834
18	Sarakhs	SK	5216.79	97519	18.6933	47706	26685	762	803	754	602	643	3564	13341.8	70	2.6232	248	9.29361	60.781	36.2914
20	Fariman	FA	3277.55	99001	30.2058	48957	26607	119	543	571	341	323	1897	7125.06	82	3.0819	258	9.6967	59.8811	35.6941
22	Quchan	QU	3769.01	174495	46.2973	85839	46981	92	167	383	743	725	2110	4490.81	48	1.02169	198	4.21447	58.588	37.1177
23	Kashmar	KM	1725.4	168664	97.7533	83660	45321	969	1075	818	799	812	4473	9864.44	0	0	0	0	58.4629	35.5236
24	Kalat	KA	3230.45	36237	11.2173	17832	9317	88	173	183	163	138	745	7979.2	16	1.71729	81	8.69379	59.9178	36.8304
28	Mashhad	MS	9314.24	3372660	362.097	1679058	972045	5567	9917	9963	7563	6158	39168	4029.44	2973	3.0585	9047	9.30718	59.8143	36.25
29	Mahvelat	MV	3025.51	51409	16.9918	25382	13491	48	67	53	41	56	265	1970.49	0	0	0	0	58.73	35.0179
30	Neyshabur	NE	7136.15	451870	63.3212	224647	124500	37	71	111	98	41	358	288.767	0	0	0	0	58.6761	36.1677
10	Chenaran	CH	2423.85	155013	63.9532	74057	41625	762	670	571	463	433	2899	6961.76	58	1.39339	218	5.23724	58.9986	36.7407
27	Gonabad	GA	5405.28	88753	16.4197	44106	23327	4	11	24	32	15	86	375.018	0	0	0	0	58.8552	34.3761
19	Salehabad	SL	2978.26	43426	14.581	21500	11825	45	82	87	84	69	367	3106.82	0	0	0	0	60.9394	35.7103
26	Golbahar	GB	886.67	85579	96.5173	42000	23520	104	110	93	79	78	464	1976.35	0	0	0	0	59.1962	36.5472
25	Kohsorkh	KO	1033.9	25014	24.1937	12200	6588	138	138	104	100	67	547	8277.21	128	19.4293	379	57.5288	58.5452	35.24

## Sheet: Dictionary
Cod	County unique identification code
Name	County name
Abbrev	County name abbreviation
Area	County area in square km
County_Pop	County popultion
PopDen_KM2	County population density per square km
Pop_female	County female population
WOC_pop	Total number of women of childbearing age (15-48)
CS2016	Total number of Caesarian Section cases in public hospitals in year 2016
CS2017	Total number of Caesarian Section cases in public hospitals in year 2017
CS2018	Total number of Caesarian Section cases in public hospitals in year 2018
CS2019	Total number of Caesarian Section cases in public hospitals in year 2019
CS2020	Total number of Caesarian Section cases in public hospitals in year 2020
CS_Total	Total number of Caesarian Section cases in public hospitals between 2016-2020
CS_EBS_100	Empirical Bayesian Rate of Caesarian Section
Active_bed	Number of active beds of public hospitals in county
BedP1000	Numper of active beds per 1000 women of childbearing age (15-48)
Staff	Number of staffs in public hospitals in county
StaffP1000	Numper of staff in public hospitals in county per 1000 women of childbearing age (15-48)
X	County longitude coordinate
Y	County latitude coordinate
